# Supplementary material for: Role of leaders’ positive mindset in mitigating the effects of crises on organizations: The case of Canadian organizations
Source: PLoS One. 2025 Mar 21;20(3):e0319931. doi: 10.1371/journal.pone.0319931 (PMC11927883; doi:10.1371/journal.pone.0319931)
Supplement: S1 File — (XLS) [file pone.0319931.s001.xls]

## Sheet: Dataset_165 responses
Undustry	Status	Sector	Ranking	Size	PANEFF1	PANEFF2	PANEFF3	PANEFF4	PANEFF5	LEADMIN1	LEADMIN2	LEADMIN3	LEADMIN4	ICTUSE1	ICTUSE2	ICTUSE3	ICTUSE4	INNBEH1	INNBEH2	INNBEH3	INNBEH4	INNBEH5	PSYSUP1	PSYSUP2	PSYSUP3	PSYSUP4	PSYSUP5	FINSUP1	FINSUP2	FINSUP3	FINSUP4	FINSUP5	ICT_use1234	ICT_use1234_group	Psychological_Support12345	Psychological_Support12345_group	Size_SME_group	Financial_Support12345	Financial_Support12345_Groups
3	1	1	4	6	1	1	2	2	3	5	4	5	5	5	5	5	5	5	5	5	5	5	5	5	5	5	5	5	5	5	5	5	5	2	5	2	2	5	2
3	2	2	3	6	2	1	4	1	4	3	2	2	3	4	4	3	4	4	4	4	4	4	5	5	5	5	5	1	1	1	1	1	3.75	1	5	2	2	1	1
3	2	2	4	3	4	4	2	4	4	4	4	4	4	5	5	4	4	5	5	5	5	5	4	4	4	4	4	4	4	3	4	3	4.5	1	4	1	1	3.6	2
3	2	2	1	1	2	2	1	1	1	1	1	1	1	4	4	1	3	1	1	1	1	1	1	1	1	1	1	1	1	1	1	1	3	1	1	1	1	1	1
3	2	3	4	2	5	5	3	5	4	4	4	4	4	4	4	3	2	5	5	5	4	4	4	4	4	4	4	1	1	1	1	1	3.25	1	4	1	1	1	1
3	2	3	3	4	4	1	3	5	4	4	4	4	4	5	2	2	3	2	2	4	3	3	3	1	1	1	3	3	2	2	2	2	3	1	1.8	1	1	2.2	1
3	1	1	5	3	4	4	3	4	4	5	5	5	5	5	4	5	5	4	3	3	5	5	4	3	4	3	4	5	5	5	5	5	4.75	2	3.6	1	1	5	2
2	1	1	4	3	4	5	4	5	5	4	4	5	4	5	5	5	5	5	5	5	5	5	3	5	5	4	5	2	1	1	1	1	5	2	4.4	2	1	1.2	1
2	1	2	4	6	1	2	1	1	1	5	4	4	4	5	4	4	5	5	5	4	5	5	5	5	5	5	5	3	3	3	3	3	4.5	1	5	2	2	3	1
3	2	2	4	6	4	3	2	3	2	5	4	4	5	5	5	5	4	4	4	4	4	4	5	3	5	4	4	3	3	3	4	3	4.75	2	4.2	2	2	3.2	2
3	2	2	4	6	5	3	4	5	5	4	3	4	4	5	3	5	5	3	4	5	4	4	5	5	5	3	4	2	2	2	2	2	4.5	1	4.4	2	2	2	1
3	2	1	3	6	4	1	3	2	2	5	4	4	4	5	5	4	4	4	5	5	5	4	5	5	5	4	5	4	3	3	4	4	4.5	1	4.8	2	2	3.6	2
2	1	1	5	4	4	4	3	4	4	4	4	3	3	5	5	5	5	4	3	3	4	4	4	4	4	4	5	2	2	2	2	2	5	2	4.2	2	1	2	1
2	1	1	4	6	3	2	2	2	3	5	2	5	4	5	5	5	5	5	5	5	5	5	5	5	5	5	5	3	3	3	4	3	5	2	5	2	2	3.2	2
3	2	2	4	4	1	2	1	1	3	4	4	4	4	4	4	5	5	5	5	5	5	5	5	5	5	5	5	1	1	1	1	1	4.5	1	5	2	1	1	1
3	2	2	3	6	3	4	4	2	4	2	1	1	3	5	3	4	4	1	1	1	1	1	3	3	1	1	4	3	3	3	3	3	4	1	2.4	1	2	3	1
2	1	1	4	3	2	2	1	2	2	4	4	4	4	4	3	3	3	4	3	3	4	4	5	5	5	5	5	4	4	4	4	4	3.25	1	5	2	1	4	2
3	1	1	5	1	1	1	1	1	1	5	5	5	5	5	3	5	5	5	5	5	5	5	3	3	3	3	5	3	3	3	3	3	4.5	1	3.4	1	1	3	1
3	1	1	5	4	4	5	4	5	5	4	4	4	4	5	4	4	4	4	4	4	4	4	4	4	4	4	4	4	4	4	4	4	4.25	1	4	1	1	4	2
3	1	1	4	2	3	4	3	2	2	4	5	4	4	5	5	5	5	5	5	5	5	4	5	4	5	4	3	2	2	2	2	3	5	2	4.2	2	1	2.2	1
3	1	1	4	2	2	4	3	2	3	4	5	5	5	5	5	5	5	5	5	4	5	5	5	5	5	5	5	3	3	3	3	3	5	2	5	2	1	3	1
2	1	1	3	6	3	2	1	1	3	4	4	4	4	4	4	4	4	4	4	5	5	4	4	4	4	4	4	4	3	3	4	4	4	1	4	1	2	3.6	2
3	2	3	4	2	4	3	3	4	5	4	3	4	4	5	5	5	5	4	4	5	4	4	4	5	5	5	5	2	2	2	2	2	5	2	4.8	2	1	2	1
3	1	1	5	2	5	4	5	5	5	4	4	4	4	4	3	3	4	3	3	5	5	4	1	3	5	3	3	1	1	1	1	1	3.5	1	3	1	1	1	1
3	1	2	6	4	2	2	5	5	5	5	5	5	5	5	5	5	5	5	5	3	5	5	5	5	5	3	5	3	3	3	3	3	5	2	4.6	2	1	3	1
2	2	3	4	5	1	3	1	1	1	5	5	5	5	5	3	4	3	4	4	5	5	4	5	5	5	3	5	3	3	3	3	3	3.75	1	4.6	2	2	3	1
1	1	1	4	2	3	1	2	4	3	5	4	4	5	5	5	5	5	5	5	5	5	5	4	4	4	5	4	4	4	4	4	4	5	2	4.2	2	1	4	2
3	1	1	4	3	3	3	2	2	2	4	4	4	4	4	4	4	4	4	4	4	4	4	4	4	5	5	4	4	4	4	4	4	4	1	4.4	2	1	4	2
3	1	1	5	3	4	4	2	4	2	4	4	3	4	4	4	4	4	4	4	4	4	4	5	4	4	4	4	3	4	4	4	3	4	1	4.2	2	1	3.6	2
3	1	1	5	2	2	2	2	2	3.16	5	5	5	5	5	4	5	5	5	5	5	5	5	4	4	4	4	4	3	3	3	3	3	4.75	2	4	1	1	3	1
1	1	1	5	3	4	4	3	2	2	4	4	4	5	5	5	5	5	4	4	5	4	4	5	5	5	4	5	4	4	4	4	4	5	2	4.8	2	1	4	2
3	1	2	1	6	1	1	1	1	1	5	5	5	5	5	5	5	5	5	5	5	5	5	5	5	5	5	5	3	3	3	3	3	5	2	5	2	2	3	1
3	1	1	5	1	1	1	1	1	3.16	5	5	1	5	5	1	4	4	4	4	4	4	4	1	1	1	1	1	1	1	1	1	1	3.5	1	1	1	1	1	1
3	2	3	4	3	2	2	2	2	2	4	4	4	4	5	5	5	5	5	5	5	5	5	3	3	4	3	4	4	4	4	4	4	5	2	3.4	1	1	4	2
3	2	3	4	2	4	4	3	2	3	4	4	5	5	5	5	5	5	4	5	5	4	5	5	5	5	5	5	4	4	4	4	4	5	2	5	2	1	4	2
3	1	1	5	3	3	4	2	4	2	4	3	4	4	4	4	4	4	4	3	4	4	3	3	4	4	3	4	3	4	4	4	4	4	1	3.6	1	1	3.8	2
3	2	2	4	6	4	4	4	4	4	4	5	5	5	4	4	4	4	5	5	5	5	5	4	4	5	4	4	4	4	3	3	4	4	1	4.2	2	2	3.6	2
3	2	2	3	6	5	1	3	5	5	4	5	5	5	5	3	5	5	4	4	3	4	4	2	2	4	3	4	3	4	3	3	4	4.5	1	3	1	2	3.4	2
3	1	1	5	3	4	5	4	5	4	4	5	5	5	5	4	4	5	5	5	5	5	5	1	4	5	2	3	4	4	4	4	4	4.5	1	3	1	1	4	2
3	2	3	4	3	3	1	2	3	2	5	5	5	5	5	4	5	5	4	5	5	5	5	3	4	4	4	4	5	5	5	5	5	4.75	2	3.8	1	1	5	2
1	2	3	4	3	2	1	3	3	3	5	5	5	5	5	5	5	5	4	4	4	5	5	4	4	4	4	4	4	4	4	4	4	5	2	4	1	1	4	2
3	2	3	4	3	5	4	3	4	3	5	4	5	4	4	4	5	4	4	4	4	4	5	4	4	4	3	4	4	4	4	5	4	4.25	1	3.8	1	1	4.2	2
2	1	1	4	3	4	4	4	3	3.16	5	4	5	5	5	4	5	4	4	3	4	5	5	5	4	5	5	5	4	4	4	4	4	4.5	1	4.8	2	1	4	2
2	1	1	4	6	2	1	2	1	1	4	4	3	3	5	5	4	4	4	3	3	3	3	4	4	4	4	4	3	4	4	4	4	4.5	1	4	1	2	3.8	2
3	1	1	5	1	5	4	3	2	2	5	4	3	3	5	3	5	5	4	5	5	5	5	2	2	4	4	2	2	2	2	2	2	4.5	1	2.8	1	1	2	1
3	2	3	4	3	2	3	2	2	2	4	4	4	4	5	5	5	5	4	4	4	5	4	4	4	5	4	4	5	5	5	5	5	5	2	4.2	2	1	5	2
2	1	1	1	6	3	2	4	4	4	3	4	3	3	4	4	4	4	4	4	4	4	4	5	4	5	4	5	3	3	3	3	3	4	1	4.6	2	2	3	1
3	1	1	4	2	1	1	3	3	1	4	4	4	5	5	4	4	4	4	5	4	4	5	5	5	5	5	5	3	3	3	3	3	4.25	1	5	2	1	3	1
3	1	1	5	4	5	3	2	3	4	4	4	3	3	5	5	5	5	4	4	3	4	4	4	4	5	4	4	1	1	1	1	1	5	2	4.2	2	1	1	1
3	2	3	4	4	3	2	3	1	1	4	4	4	4	5	4	4	4	5	5	5	4	5	4	4	5	4	4	5	5	5	5	5	4.25	1	4.2	2	1	5	2
2	1	1	5	4	4	4	4	5	5	4	5	4	4	4	4	3	4	4	4	4	4	4	2	2	2	4	4	4	4	4	4	4	3.75	1	2.8	1	1	4	2
3	2	2	3	6	4	4	5	5	5	4	4	4	4	4	3	4	4	4	4	4	4	4	2	2	2	2	2	2	4	2	4	2	3.75	1	2	1	2	2.8	1
3	1	1	4	3	5	1	3	5	5	4	4	5	4	5	5	5	5	5	5	5	5	5	3	4	5	4	4	2	2	2	2	2	5	2	4	1	1	2	1
1	1	1	4	3	2	2	2	5	5	3	4	4	4	4	4	4	4	5	5	5	5	5	5	3	5	4	4	5	5	5	5	5	4	1	4.2	2	1	5	2
3	2	2	4	6	4	2	3	3	3	4	4	4	4	5	4	5	5	5	5	5	5	5	5	5	5	5	5	5	5	5	5	5	4.75	2	5	2	2	5	2
3	2	3	4	3	3	3	3	2	2	5	4	4	4	5	5	5	5	5	5	5	5	5	4	4	4	4	4	2	2	2	3	3	5	2	4	1	1	2.4	1
2	1	1	4	3	4	4	4	5	5	4	4	4	4	5	4	4	4	4	4	4	4	4	3	4	4	5	4	4	3	3	4	4	4.25	1	4	1	1	3.6	2
3	2	3	4	4	2	2	1	2	2	4	3	5	5	4	3	4	3	5	5	4	4	5	5	4	5	5	5	1	2	3	3	2	3.5	1	4.8	2	1	2.2	1
3	1	1	5	2	2	1	1	1	1	5	5	4	5	5	5	5	5	4	5	5	5	5	2	3	5	5	5	3	3	3	3	3	5	2	4	1	1	3	1
2	1	1	5	2	5	4	4	4	5	4	3	3	2	4	3	4	4	5	5	5	4	4	2	4	5	5	3	3	2	2	3	2	3.75	1	3.8	1	1	2.4	1
2	2	2	4	5	1	1	1	1	2	4	5	5	5	5	5	5	5	4	4	5	5	5	4	4	4	4	4	4	4	4	3	4	5	2	4	1	2	3.8	2
3	1	1	5	2	5	5	5	5	5	4	4	2	2	5	5	5	4	3	4	5	5	5	1	1	1	1	1	4	3	3	4	4	4.75	2	1	1	1	3.6	2
3	1	2	3	6	1	1	3	1	1	5	5	5	5	5	5	5	5	5	5	5	5	5	5	5	5	5	3.4	5	5	5	5	5	5	2	4.68	2	2	5	2
2	1	1	4	3	1	1	2	1	2	4	4	4	4	4	4	4	4	4	4	4	4	4	2	3	3	3	3	2	2	2	2	2	4	1	2.8	1	1	2	1
1	1	1	5	3	4	1	1	1	1	4	4	4	4	5	4	4	4	4	5	5	4	4	5	4	4	4	5	4	4	3	4	4	4.25	1	4.4	2	1	3.8	2
3	2	2	4	6	2	1	3	4	4	5	5	5	5	5	4	4	4	4	5	5	5	5	4	4	5	5	5	4	4	4	5	5	4.25	1	4.6	2	2	4.4	2
2	2	1	4	6	3.31	1	2	3	2	5	5	4	4	5	4	5	5	5	5	4	4	4	4	4	4	4	4	1	1	1	1	1	4.75	2	4	1	2	1	1
3	2	3	4	3	2	2	3	1	2	3	4	4	5	5	4	5	4	4	4	4	4	4	4	4	4	4	5	4	4	5	5	5	4.5	1	4.2	2	1	4.6	2
3	1	1	4	6	2	2	1	3	2	5	4	5	5	5	5	5	5	5	5	5	5	5	5	5	5	5	5	4	2	4	4	4	5	2	5	2	2	3.6	2
3	1	1	5	1	4	4	5	5	5	4	4	4	4	4	4	5	5	4	4	5	5	5	3	4	4	4	4	4	4	4	4	4	4.5	1	3.8	1	1	4	2
3	1	2	4	6	1	1	4	4	4	5	5	5	5	5	4	4	5	5	5	5	5	4	2	2	4	2	4	3	3	3	3	3	4.5	1	2.8	1	2	3	1
3	2	3	4	3	2	2	5	5	4	4	4	4	4	5	5	5	5	5	4	5	4	4	5	5	5	5	5	1	1	1	1	1	5	2	5	2	1	1	1
3	2	2	4	6	1	2	1	1	1	5	4	3	3	5	5	5	5	5	5	5	5	5	5	5	5	4	5	1	1	1	1	1	5	2	4.8	2	2	1	1
3	2	2	4	3	2	2	3	3	2	5	5	5	5	5	4	4	4	4	4	4	5	5	5	4	5	4	5	3	3	3	3	3	4.25	1	4.6	2	1	3	1
3	1	2	1	5	4	5	3	4	3	4	3	4	4	5	5	5	5	4	3	4	3	3	2	1	1	1	1	3	4	4	4	3	5	2	1.2	1	2	3.6	2
3	1	1	4	4	3	2	3	3	2	5	5	5	5	5	5	5	5	5	5	5	5	4	3	4	3	3	3	3	3	3	4	4	5	2	3.2	1	1	3.4	2
3	1	1	4	6	4	3	2	4	2	5	4	3	4	5	4	5	5	4	5	4	5	4	5	5	5	5	5	1	1	1	1	1	4.75	2	5	2	2	1	1
3	1	1	4	6	4	3	2	2	2	4	5	4	4	4	3	4	4	4	4	4	4	4	4	2	4	3	4	3	3	3	4	2	3.75	1	3.4	1	2	3	1
3	2	2	4	6	4	4	3	4	3	4	4	4	4	5	4	5	4	4	4	3	4	3	4	3	5	3	4	3	2	3	4	3	4.5	1	3.8	1	2	3	1
2	1	1	4	3	1	1	1	3	4	5	5	5	5	5	5	5	5	5	5	5	5	5	3	3	3	3	3	3	3	5	5	5	5	2	3	1	1	4.2	2
3	2	2	3	6	4	4	3	4	3	5	3	4	5	5	4	4	4	4	5	5	5	5	5	5	4	4	4	3	3	3	3	3	4.25	1	4.4	2	2	3	1
3	1	1	3	6	2	3	2	3	3	5	5	5	5	5	5	5	5	5	5	5	5	5	5	5	5	4	5	3	3	3	3	3	5	2	4.8	2	2	3	1
3	1	1	3	6	1	1	3	1	1	5	4	5	5	5	5	5	5	5	5	5	5	5	5	5	5	5	5	4	4	4	4	4	5	2	5	2	2	4	2
3	1	2	3	6	4	4	3	2	4	4	2	2	2	4	4	4	4	4	4	4	4	4	4	4	4	4	4	2	2	2	2	2	4	1	4	1	2	2	1
3	2	2	3	6	2	2	3	5	2	4	5	5	4	5	5	5	4	4	4	5	5	5	5	5	5	5	5	5	5	5	5	5	4.75	2	5	2	2	5	2
3	2	3	4	3	2	2	3	3	3	5	4	5	5	5	5	5	4	5	5	5	5	5	4	4	5	5	5	4	4	3	4	4	4.75	2	4.6	2	1	3.8	2
3	1	1	3	6	3	1	3	1	1	4	4	4	4	4	4	4	4	4	4	4	4	4	4	4	4	4	4	1	1	1	1	1	4	1	4	1	2	1	1
3	1	1	3	6	4	2	1	1	1	4	4	5	5	5	4	3	5	4	4	5	4	4	4	4	4	4	4	3	3	3	3	3	4.25	1	4	1	2	3	1
3	1	1	1	5	4	3	2	2	2	4	2	2	2	5	4	5	4	2	3	3	3	2	1	1	1	1	1	1	1	1	1	1	4.5	1	1	1	2	1	1
3	2	2	2	4	5	4	4	5	5	4	2	1	4	5	4	4	5	2	4	2	1	2	2	2	4	2	4	2	2	2	4	2	4.5	1	2.8	1	1	2.4	1
2	1	1	5	2	1	1	1	1	1	5	5	5	5	5	5	5	5	5	5	5	5	5	5	5	5	5	5	1	1	1	1	1	5	2	5	2	1	1	1
3	1	1	3	5	3	4	4	4	4	4	2	4	4	5	3	2	4	3	4	4	4	4	4	3	4	4	4	4	4	4	4	4	3.5	1	3.8	1	2	4	2
3	1	1	5	3	1	1	1	1	1	4	3	3	3	5	5	5	5	3	3	3	3	3	1	1	1	1	1	4	4	4	4	4	5	2	1	1	1	4	2
2	1	1	3	4	4	4	1	2	1	4	5	4	4	4	4	3	4	4	3	3	4	4	1	1	1	1	1	3	3	3	3	3	3.75	1	1	1	1	3	1
3	1	1	6	1	3	4	3	4	3	4	4	4	4	5	4	3	4	4	4	4	4	4	1	1	1	1	1	1	1	1	1	1	4	1	1	1	1	1	1
3	2	2	3	4	5	1	3	5	4	4	4	4	4	5	2	2	2	2	2	4	4	2	4	1	2	1	4	1	1	1	2	2	2.75	1	2.4	1	1	1.4	1
1	1	1	4	6	3	4	4	4	4	4	4	4	4	4	4	4	4	4	4	4	4	4	4	4	4	4	4	4	4	4	4	4	4	1	4	1	2	4	2
2	1	1	4	6	2	2	4	5	4	5	4	4	4	4	2	2	2	4	4	2	2	3	2	2	2	2	2	4	2	2	4	4	2.5	1	2	1	2	3.2	2
3	2	2	3	6	1	1	3	4	3	5	4	4	5	5	5	5	5	2	2	2	2	2	4	4	4	4	4	2	2	3	3	3	5	2	4	1	2	2.6	1
1	1	1	3	3	1	1	1	1	1	4	4	4	4	4	2	2	2	2	2	2	2	2	2	3	3	2	3	3	3	3	4	4	2.5	1	2.6	1	1	3.4	2
3	2	2	3	6	2	1	3	4	2	4	4	5	5	5	4	5	5	4	5	4	5	5	5	5	5	5	5	4	4	4	4	4	4.75	2	5	2	2	4	2
2	1	1	3	6	4	4	5	5	5	3	3	3	4	5	4	3	3	2	2	2	2	3	2	3	2	3	2	1	1	1	1	1	3.75	1	2.4	1	2	1	1
3	1	1	2	4	4	4	3	5	5	4	4	4	4	5	4	4	4	4	4	4	4	4	3	4	5	4	4	2	2	2	3	3	4.25	1	4	1	1	2.4	1
3	2	3	3	5	4	4	5	5	4	4	4	4	4	5	4	4	4	4	4	4	4	4	4	4	4	4	4	4	4	4	4	4	4.25	1	4	1	2	4	2
3	1	1	3	6	1	1	1	1	1	4	5	4	5	5	5	5	5	5	5	5	5	5	5	5	5	5	5	2.4	2.43	2.4	2.5	2.46	5	2	5	2	2	2.438	1
3	1	1	3	6	4	4	3	3	3	4	2	4	4	5	5	5	5	3	3	4	4	4	5	4	4	5	5	3	3	3	3	3	5	2	4.6	2	2	3	1
3	2	2	3	6	1	1	1	1	1	5	5	5	5	5	5	5	5	5	5	5	5	5	5	4	5	3	4	4	4	4	4	4	5	2	4.2	2	2	4	2
3	1	2	3	6	4	2	2	2	2	4	4	4	4	5	4	4	4	4	4	4	4	4	4	4	4	4	4	4	4	4	5	5	4.25	1	4	1	2	4.4	2
3	2	2	3	6	5	4	3	5	5	4	4	4	4	5	5	5	5	4	4	4	4	4	4	5	5	5	5	2	2	2	2	2	5	2	4.8	2	2	2	1
3	1	1	3	4	1	1	1	1	1	5	5	5	5	5	5	5	5	5	5	5	5	5	5	5	5	5	5	2	2	2	4	3	5	2	5	2	1	2.6	1
2	1	1	3	6	5	4	2	2	2	4	4	4	4	4	4	4	4	2	2	2	3	2	2	2	2	2	2	3	3	3	3	3	4	1	2	1	2	3	1
1	1	1	3	5	2	2	2	2	2	4	4	3	4	5	4	5	5	5	5	5	5	5	5	5	5	5	5	1	1	1	1	1	4.75	2	5	2	2	1	1
1	1	1	1	6	4	2	1	2	3	4	5	5	4	5	3	5	4	2	3	1	2	2	3	2	4	2	2	3	3	3	3	3	4.25	1	2.6	1	2	3	1
3	1	2	3	6	1	3	2	1	2	4	4	4	5	5	5	5	5	4	5	4	4	3	5	5	5	5	5	3	3	3	3	3	5	2	5	2	2	3	1
3	2	3	3	2	5	5	3	4	4	4	4	5	4	2	2	2	3	2	4	4	4	4	1	1	2	2	2	4	4	4	4	4	2.25	1	1.6	1	1	4	2
3	1	2	3	6	3	2	2	1	3	4	4	4	4	4	3	4	4	3	3	3	4	3	4	4	5	4	4	3	3	3	3	3	3.75	1	4.2	2	2	3	1
3	2	3	4	2	4	4	2	4	2	4	4	3	3	5	5	5	5	5	5	5	5	5	1	4	5	3	3	3	2	4	3	3	5	2	3.2	1	1	3	1
3	1	2	6	1	4	4	5	5	5	5	4	4	4	5	4	5	5	5	4	4	4	4	4	4	5	5	4	4	3	2	4	4	4.75	2	4.4	2	1	3.4	2
2	1	1	2	6	2	2	1	1	2	4	4	4	4	4	4	4	4	3	3	3	3	3	4	3	4	4	4	4	4	4	4	4	4	1	3.8	1	2	4	2
3	1	1	3	2	1	1	1	1	1	5	5	4	5	5	3	5	5	4	5	5	5	5	1	1	4	2	1	3	3	3	3	3	4.5	1	1.8	1	1	3	1
1	2	3	6	1	4	2	2	2	3	4	4	4	4	5	4	4	4	4	4	4	4	4	3	3	4	2	2	2	2	2	2	2	4.25	1	2.8	1	1	2	1
3	1	1	3	6	2	2	3	2	2	4	4	4	4	5	5	3	5	4	4	4	4	4	4	4	4	4	4	1	1	1	1	1	4.5	1	4	1	2	1	1
2	1	1	4	3	3	4	2	5	5	4	3	3	4	4	3	4	4	4	4	5	4	5	3	4	5	5	4	2	2	2	2	2	3.75	1	4.2	2	1	2	1
3	2	2	4	3	2	1	1	1	4	5	5	5	5	5	5	5	5	5	5	5	5	5	5	5	5	5	5	4	4	3	4	4	5	2	5	2	1	3.8	2
3	1	2	3	6	4	4	4	5	5	2	2	4	4	4	2	4	2	4	4	2	2	4	4	4	4	4	4	4	3	3	4	3	3	1	4	1	2	3.4	2
2	1	1	2	6	1	2	3	3	2	4	2	2	4	1	1	4	1	1	2	1	2	1	5	4	4	2	5	1	2	2	3	2	1.75	1	4	1	2	2	1
3	1	1	2	6	4	2	3	3	2	4	4	4	4	5	2	3	4	4	4	5	5	4	4	4	5	3	4	3	3	3	3	3	3.5	1	4	1	2	3	1
3	2	2	4	5	4	4	3	3	4	4	4	4	4	5	5	5	5	5	5	5	4	4	5	5	5	5	5	4	4	4	4	4	5	2	5	2	2	4	2
1	1	2	1	5	2	4	1	1	1	4	3	2	4	3	4	5	4	3	3	3	4	3	2	2	4	3	3	3	3	3	3	3	4	1	2.8	1	2	3	1
3	2	1	3	5	4	4	1	2	4	3	3	3	3	5	4	5	5	3	2	3	4	3	4	2	3	4	3	4	4	3	3	3	4.75	2	3.2	1	2	3.4	2
3	1	1	4	4	4	4	4	4	4	4	4	4	4	4	4	4	4	4	4	3	4	4	4	4	4	4	4	4	4	4	4	4	4	1	4	1	1	4	2
2	1	1	3	2	3	1	3	2	3	4	3	4	5	5	5	5	5	5	5	5	5	5	3	2	3	5	3	3	3	3	3	3	5	2	3.2	1	1	3	1
3	1	2	1	6	2	2	2	2	2	4	4	4	5	5	5	5	4	5	4	4	4	4	4	5	5	4	5	5	5	5	5	5	4.75	2	4.6	2	2	5	2
3	1	2	3	6	2	2	4	4	2	4	5	5	2	3	3	3	3	2	2	5	5	5	4	4	4	4	4	1	1	4	4	4	3	1	4	1	2	2.8	1
2	1	1	3	5	4	4	2	4	5	5	5	5	5	5	4	4	5	5	5	5	5	5	4	4	5	5	5	4	4	5	5	5	4.5	1	4.6	2	2	4.6	2
3	1	1	3	4	1	1	1	1	1	5	5	5	5	5	4	5	5	5	5	5	5	5	5	5	5	3	5	3	3	3	3	3	4.75	2	4.6	2	1	3	1
3	2	2	2	6	4	4	3	4	4	5	5	5	5	5	5	5	5	5	5	5	5	5	5	5	5	5	5	4	4	4	4	4	5	2	5	2	2	4	2
3	2	2	3	6	4	2	3	3.3	3.16	4	4	4	4	5	5	5	5	3	4	3	4	3	3	3	4	3	3	4	4	4	4	4	5	2	3.2	1	2	4	2
3	1	1	4	6	2	4	2	2	4	4	4	4	4	5	4	5	4	4	4	4	4	4	4	4	5	3	4	3	3	3	2	2	4.5	1	4	1	2	2.6	1
3	1	1	4	4	3	4	4	4	2	5	5	5	5	5	5	5	5	5	5	5	5	5	3	4	4	4	4	3	3	3	3	3	5	2	3.8	1	1	3	1
3	2	2	3	6	2	4	4	5	4	5	5	5	5	5	4	4	4	5	5	5	5	5	4	4	3	3	4	4	4	4	4	4	4.25	1	3.6	1	2	4	2
1	2	2	3	4	2	4	3	3	4	5	5	5	5	5	2	5	5	4	5	5	5	5	3	4	5	5	5	1	1	1	1	1	4.25	1	4.4	2	1	1	1
3	1	1	3	6	1	1	1	1	1	4	4	5	5	5	5	5	5	5	5	5	5	5	4	4	5	4	5	4	5	4	4	5	5	2	4.4	2	2	4.4	2
3	1	2	3	3	4	4	3	3	3	4	4	4	4	5	4	4	4	3	4	3	4	4	2	2	2	3	2	4	4	3	4	4	4.25	1	2.2	1	1	3.8	2
3	2	3	3	3	5	5	5	5	5	4	2	4	2	4	1	4	3	1	1	1	1	1	2	1	4	2	4	1	1	1	1	1	3	1	2.6	1	1	1	1
2	1	1	4	6	2	4	4	5	5	4	4	5	4	5	5	2	2	4	4	4	5	4	5	4	5	4	5	5	5	5	5	5	3.5	1	4.6	2	2	5	2
2	1	1	3	6	1	1	1	1	1	5	5	5	5	4	4	5	5	5	5	5	5	5	4	5	4	4	4	3	3	3	3	3	4.5	1	4.2	2	2	3	1
3	1	2	3	6	2	2	2	2	2	4	2	3	4	2	2	2	4	2	2	2	2	2	3	2	2	3	2	3	3	3	3	3	2.5	1	2.4	1	2	3	1
3	1	1	4	3	2	2	2	2	2	4	4	4	4	4	4	4	4	4	4	4	4	4	4	3	4	4	4	4	4	4	4	4	4	1	3.8	1	1	4	2
2	1	1	3	6	4	4	2	4	4	4	3	4	4	5	2	3	2	2	2	3	3	3	2	2	2	3	2	5	5	4	4	4	3	1	2.2	1	2	4.4	2
3	1	1	3	5	2	1	2	4	1	5	5	5	5	5	5	5	5	5	5	4	5	4	5	4	4	5	4	5	5	4	4	4	5	2	4.4	2	2	4.4	2
3	1	1	4	4	5	2	2	5	5	4	3	4	4	4	4	3	4	4	4	4	4	4	2	3	5	4	2	4	4	3	5	4	3.75	1	3.2	1	1	4	2
3	2	3	3	3	5	2	4	4	4	4	4	5	4	5	1	4	4	4	4	1	4	4	1	1	4	1	1	3	3	3	3	2.46	3.5	1	1.6	1	1	2.892	1
2	1	1	3	6	2	2	1	1	1	5	5	5	5	5	5	5	5	5	5	5	5	5	5	5	5	5	5	1	1	1	1	1	5	2	5	2	2	1	1
3	2	2	3	3	5	2	3	3	3	2	3	4	2	5	2	5	5	4	4	4	3	3	1	1	1	1	1	2	1	4	3	2	4.25	1	1	1	1	2.4	1
3	1	1	#NULL!	1	3	3	3	3	3	3	3	3	3	3	3	3	3	3	3	3	3	3	3	3	3	3	3	3	3	3	3	3	3	1	3	1	1	3	1
3	2	3	#NULL!	6	4	4	4	4	4	4	4	4	4	4	4	4	4	4	4	4	4	4	4	4	4	4	4	4	4	4	4	4	4	1	4	1	2	4	2
3	1	1	#NULL!	6	1	1	1	1	1	4	4	4	4	5	5	5	5	4	5	4	4	4	2	4	3	2	4	3	3	3	3	4	5	2	3	1	2	3.2	2
3	1	1	#NULL!	4	2	4	1	2	2	5	5	5	5	5	5	5	5	5	5	5	5	5	5	5	5	5	5	3	3	3	3	3	5	2	5	2	1	3	1
3	2	2	#NULL!	6	5	3	1	5	3	4	4	5	5	5	4	5	4	5	5	5	5	5	5	5	5	5	5	5	4	4	4	4	4.5	1	5	2	2	4.2	2
3	1	1	#NULL!	1	5	5	5	5	5	3	3	3	3	1	3	4	4	1	4	3	3	4	3	3	3	3	3	5	5	5	5	5	3	1	3	1	1	5	2
3	1	3	#NULL!	3	1	1	1	1	1	4	5	4	4	5	4	4	4	4	5	4	4	4	4	4	4	3	4	3	3	3	2	2	4.25	1	3.8	1	1	2.6	1
3	1	1	#NULL!	2	5	5	5	5	5	5	5	5	5	5	5	5	5	5	5	5	5	5	3	4	4	4	4	5	5	1	4	4	5	2	3.8	1	1	3.8	2
2	1	1	#NULL!	4	4	4	5	5	4	5	5	5	5	5	5	5	4	5	5	5	5	5	4	4	4	5	4	1	1	1	1	1	4.75	2	4.2	2	1	1	1
3	1	1	#NULL!	6	2	1	3	1	1	5	4	4	4	5	5	5	5	5	5	5	5	4	5	4	5	5	4	4	4	4	4	4	5	2	4.6	2	2	4	2
